# Supplementary material for: Effects of water and fertilizer coupling on the physiological characteristics and growth of rabbiteye blueberry
Source: PLoS One. 2021 Jul 6;16(7):e0254013. doi: 10.1371/journal.pone.0254013 (PMC8259967; doi:10.1371/journal.pone.0254013)
Supplement: S1 Data — (XLS) [file pone.0254013.s001.xls]

## Sheet: Photosynthesis
		NOTE:W-Water, F-fertilizer
	treament	Pn（μmol•m-2•s-1 ）	Cond（mol•m-2•s-1）	Ci（μmol•mol-1 ）	Trmmol（mmol•m-2•s-1 ）
F3	W1	9.783	0.130495	269.91	3.03454
		10.021	0.130642	268.838	3.04785
		10.208	0.131705	264.437	3.04658
		10.328	0.131039	259.277	3.0441
		10.352	0.132934	252.615	3.03811
		10.24	0.130452	253.01	2.89267
		9.913	0.120526	248.23	2.66242
		9.246	0.110276	250.699	2.42463
		7.964	0.10028	259.322	2.18426
		5.346	0.0924142	292.013	1.99884
		2.96	0.086366	327.895	1.85309
		1.668	0.0800173	357.791	1.71911
		0.513	0.0757413	373.035	1.63148
		-0.191	0.0708037	392.142	1.5328
		-0.886	0.0664907	405.918	1.45068
F3	W2	10.251	0.0510004	274.183	2.50237
		10.491	0.0514156	273.248	2.52083
		10.657	0.0516847	275.049	2.52793
		10.721	0.0510922	257.674	2.22949
		10.652	0.0423786	234.159	1.85904
		10.399	0.0363768	223.768	1.61815
		9.881	0.0331159	215.899	1.45811
		8.957	0.0301623	217.548	1.29098
		7.385	0.0284215	221.419	1.19291
		4.66	0.0275763	263.662	1.10836
		2.472	0.0262944	315.864	1.03753
		1.414	0.0251537	357.254	1.02207
		0.536	0.023769	411.467	0.935726
		0.022	0.022171	447.947	0.873396
		-0.46	0.0203238	501.567	0.813388
F3	W3	9.005	0.149979	278.106	4.70353
		9.259	0.149397	276.109	4.7144
		9.439	0.149678	274.098	4.76453
		9.526	0.149196	274.326	4.71416
		9.488	0.141142	271.163	4.48947
		9.279	0.132562	269.112	4.25985
		8.825	0.121455	271.404	3.89607
		7.988	0.111617	263.569	3.56555
		6.562	0.103054	275.738	3.26885
		4.104	0.0951118	307.47	2.97011
		2.183	0.087516	344.424	2.75508
		1.186	0.0826486	369.348	2.63518
		0.386	0.0768883	394.744	2.52827
		-0.062	0.0732413	403.549	2.40363
		-0.481	0.0677175	412.751	2.28784
F3	W4	11.67	0.180643	278.721	4.90323
		12.06	0.180402	276.328	4.9093
		12.359	0.183198	275.43	4.9027
		12.507	0.184273	274.356	4.93043
		12.498	0.188672	274.504	4.98036
		12.254	0.181915	271.294	4.81989
		11.675	0.17584	276.964	4.56336
		10.588	0.169203	283.364	4.26783
		8.687	0.16301	295.913	4.08146
		5.35	0.157241	326.03	4.00473
		2.732	0.151934	356.394	3.83178
		1.42	0.151486	374.538	3.69436
		0.378	0.143484	389.198	3.5187
		-0.247	0.138172	394.28	3.47283
		-0.845	0.135094	402.945	3.45539
F2	W1	5.59	0.128316	317.018	3.80523
		5.88	0.128862	315.018	3.89674
		6.11	0.128346	314.772	3.89054
		6.25	0.128268	310.553	3.95326
		6.29	0.128168	309.015	3.96689
		6.18	0.128468	301.606	3.78386
		5.87	0.123721	307.963	3.63716
		5.29	0.118964	311.917	3.42231
		4.27	0.113961	322.906	3.16827
		2.58	0.111183	340.486	3.01853
		1.33	0.109467	361.86	2.94294
		0.73	0.107629	377.814	2.88165
		0.25	0.105416	393.745	2.84196
		0.004	0.10691	395.333	2.82919
		-0.259	0.106279	405.492	2.80748
F2	W2	8.029	0.104753	284.604	2.00549
		8.246	0.106479	273.76	2.02985
		8.414	0.109136	262.266	2.02848
		8.514	0.110449	243.303	2.04052
		8.523	0.0946005	235.288	2.06123
		8.401	0.0810835	236.477	2.00588
		8.084	0.0694797	229.709	1.70906
		7.457	0.0624448	230.69	1.51397
		6.301	0.0539921	233.098	1.2851
		4.072	0.0494624	271.481	1.16921
		2.166	0.0447964	301.62	1.02554
		1.162	0.0409403	333.347	0.926568
		0.303	0.0380891	376.624	0.866674
		-0.207	0.0343982	397.219	0.79894
		-0.698	0.0348116	402.778	0.395546
F2	W3	9.94	0.0439118	236.642	2.10266
		10.192	0.0459056	232.449	2.10229
		10.385	0.0458686	221.554	2.10108
		10.502	0.041974	214.878	2.11872
		10.517	0.0453398	219.868	1.8906
		10.379	0.0409451	207.629	1.73278
		10.022	0.0376747	195.599	1.60081
		9.303	0.033589	209.139	1.41163
		7.964	0.0317016	216.552	1.32667
		5.35	0.0305197	237.158	1.29475
		3.114	0.0293425	301.69	1.24734
		1.873	0.0282087	354.483	1.21662
		0.848	0.0256086	419.201	1.16981
		0.236	0.0245372	414.554	1.09904
		-0.352	0.0221532	476.013	1.04102
F2	W4	9.786	0.0210203	231.126	1.1215
		10.112	0.0210391	215.338	1.1381
		10.373	0.0213495	198.873	1.15585
		10.528	0.0215417	191.224	1.1783
		10.601	0.0211326	181.724	0.899012
		10.484	0.0162497	164.172	0.676748
		10.111	0.0147297	167.408	0.597444
		9.344	0.0140893	172.869	0.556497
		7.891	0.0144522	204.936	0.55705
		5.121	0.0143846	234.172	0.538015
		2.79	0.0142241	303.2	0.535234
		1.582	0.0138831	327.849	0.521866
		0.529	0.0122817	419.866	0.46199
		-0.071	0.0107557	459.906	0.397735
		-0.656	0.0104778	521.265	0.390367
F1	W1	9.117	0.0701123	257.398	3.30562
		9.21	0.07013	248.023	3.3018
		9.277	0.0705103	241.423	3.30118
		9.308	0.0706001	229.751	3.30566
		9.288	0.0709267	226.48	2.95783
		9.19	0.0616753	220.778	2.45535
		8.969	0.0556827	211.42	2.14955
		8.532	0.0504017	212.269	1.87204
		7.651	0.0463219	213.953	1.63996
		5.564	0.0417442	269.148	1.41511
		3.508	0.038599	305.905	1.28624
		2.173	0.0360581	337.971	1.18777
		0.876	0.0341651	382.361	1.14723
		0.021	0.0305058	404.078	1.03198
		-0.876	0.0271797	460.982	0.945868
F1	W2	8.85	0.114076	263.445	3.73494
		9.16	0.114693	251.021	3.75462
		9.39	0.117026	244.854	3.75684
		9.52	0.119591	232.792	3.78711
		9.53	0.111169	230.468	3.57708
		9.36	0.104916	233.775	3.33741
		8.93	0.0983339	224.941	3.06521
		8.11	0.0926337	237.985	2.81873
		6.66	0.0873984	245.573	2.60767
		4.11	0.0817274	296.489	2.38414
		2.12	0.0771799	338.865	2.23764
		1.13	0.0727853	363.826	2.12251
		0.31	0.0662073	384.806	1.96508
		-0.15	0.0609119	402.044	1.82889
		-0.59	0.0600536	418.428	1.81255
F1	W3	10.021	0.131194	264.795	2.11841
		10.282	0.13271	262.913	2.12488
		10.49	0.132914	258.265	2.12893
		10.625	0.137274	257.574	2.129
		10.662	0.137844	253.5	2.18532
		10.549	0.124838	249.371	2.11779
		10.216	0.114673	248.223	1.88284
		9.527	0.110918	251.934	1.79565
		8.187	0.107625	261.193	1.77409
		5.453	0.102144	301.942	1.72591
		3.046	0.099225	336.39	1.72219
		1.716	0.0958493	364.972	1.62174
		0.528	0.0898623	381.797	1.52365
		-0.195	0.0875141	393.41	1.46466
		-0.889	0.0868164	402.185	1.45913
F1	W4	6.443	0.0780843	264.491	1.22066
		6.545	0.0780173	261.007	1.22178
		6.626	0.0780595	254.204	1.22583
		6.677	0.0786295	250.329	1.22872
		6.688	0.0787055	249.724	1.22893
		6.633	0.0743091	252.759	1.14518
		6.479	0.0717469	254.142	1.08595
		6.152	0.0688515	253.733	1.03087
		5.472	0.0663008	261.196	0.963264
		3.954	0.0634444	287.603	0.900543
		2.364	0.061409	330.415	0.889562
		1.318	0.0602066	350.787	0.87204
		0.428	0.0591793	379.7	0.861058
		-0.194	0.0586578	396.385	0.860861
		-0.831	0.0577362	414.967	0.848099
	CK	8.19	0.0515095	251.309	2.00677
		8.304	0.0518121	238.435	2.00684
		8.396	0.0528644	228.285	1.81949
		8.459	0.0530474	208.079	1.41831
		8.481	0.0402474	186.661	1.1014
		8.438	0.0348482	186.885	0.949829
		8.291	0.0306477	173.863	0.821652
		7.962	0.0252251	179.421	0.658621
		7.256	0.0235402	188.254	0.593692
		5.533	0.0226052	217.014	0.549627
		3.554	0.020577	226.092	0.494091
		2.259	0.0196314	271.5	0.45127
		0.952	0.0181966	330.417	0.417236
		0.061	0.0183245	339.901	0.431838
		-0.889	0.0150745	504.177	0.350468

## Sheet: Soluble protein
F1W1	6.34167	F1W1	6.07917	6.22917	6.21667
F1W2	4.64583	F1W2	4.97917	4.72917	4.78472
F1W3	4.52083	F1W3	4.91667	4.14583	4.52778
F1W4	4.35417	F1W4	4.39583	4.66667	4.47222
F2W1	5.14583	F2W1	5.22917	5.0625	5.14583
F2W2	6.125	F2W2	6.2	6.0625	6.12917
F2W3	6.39583	F2W3	6.25	6.28333	6.30972
F2W4	6.16667	F2W4	6.125	6.2	6.16389
F3W1	5.66667	F3W1	5.77083	5.52083	5.65278
F3W2	6.41667	F3W2	6.25833	6.3125	6.32917
F3W3	6.89583	F3W3	6.89583	6.375	6.72222
F3W4	5.5	F3W4	5.325	5.58333	5.46944
CK	4.47917	CK	4.625	4.84583	4.65

## Sheet: Soluble sugar
F1W1	2.65587	2.92911	2.95258
F1W2	3.0338	3.18685	3.28967
F1W3	3.45728	3.50423	3.77418
F1W4	2.80704	2.76056	2.69765
F2W1	3.14	3.15399	3.10376
F2W2	3.27606	3.30094	3.20563
F2W3	3.57	3.58	3.6
F2W4	2.9446	3.06995	3.19061
F3W1	2.92723	3.06854	3.12629
F3W2	3.01362	3.077	3.10047
F3W3	3.09296	3.22347	3.17981
F3W4	2.93474	2.6615	2.81549
CK	2.96667	2.89812	2.6831

## Sheet: Chlorophyll
F1W1	1.35512	1.42149	1.5045
F1W2	1.34109	1.36014	1.3962
F1W3	1.40888	1.34482	1.4106
F1W4	1.4	1.41445	1.4
F2W1	1.61369	1.65414	1.48945
F2W2	1.81032	1.75897	1.69333
F2W3	1.46011	1.51204	1.4938
F2W4	1.46092	1.41445	1.34353
F3W1	1.47626	1.54339	1.60328
F3W2	1.65968	1.83868	1.75191
F3W3	1.41634	1.55278	1.37742
F3W4	1.48725	1.46745	1.62646
CK	1.07391	1.27757	1.18417

## Sheet: SOD
F1W1	120.488	117.456	103.519
F1W2	125.993	115.47	118.223
F1W3	169.338	178.397	172.125
F1W4	98.3275	104.355	97.1429
F2W1	113.519	128.084	143.066
F2W2	169.582	172.822	168.153
F2W3	178.85	166.098	189.547
F2W4	135.854	146.655	140.488
F3W1	100.871	114.983	111.672
F3W2	124.251	118.049	132.16
F3W3	145.436	160.488	165.854
F3W4	148.85	124.46	141.324
CK	98.2927	127.944	104.913

## Sheet: MDA
F1W1	45.5484	41.6129	47.0323
F1W2	54.9677	59.7419	50.3226
F1W3	58.7097	52.3871	48.9032
F1W4	62.9677	65.2258	69.6129
F2W1	56.8387	56.9032	49.2258
F2W2	50.5806	44.9032	55.2258
F2W3	37.6129	43.4839	49.871
F2W4	62.9677	56.0645	70.6129
F3W1	45.1613	53.0968	55.9355
F3W2	44.3871	60.5161	52.9032
F3W3	51.3548	59.3548	62.4516
F3W4	63.2903	62.2581	52.3871
CK	69.3226	71.6129	61.2903

## Sheet: flower buds
F1W1	832	880	752
F1W2	894	930	1072
F1W3	836	910	870
F1W4	835	780	756
F2W1	1012	916	1044
F2W2	1116	1028	996
F2W3	976	1142	1034
F2W4	936	861	910
F3W1	741	816	784
F3W2	1056	1018	908
F3W3	925	896	1008
F3W4	912	844	760
CK	592	695	604

## Sheet: new branches
F1W1	44	42	48
F1W2	45	58	72
F1W3	66	67	71
F1W4	46	48	52
F2W1	52	56	60
F2W2	74	72	76
F2W3	75	76	75
F2W4	53	48	65
F3W1	46	52	44
F3W2	52	48	54
F3W3	62	78	68
F3W4	32	38	34
CK	41	36	47
